# Supplementary material for: Deferoxamine Inhibits Canine Parvovirus by Suppressing Ferroptosis and Viral Replication
Source: Vet Sci. 2025 Dec 12;12(12):1192. doi: 10.3390/vetsci12121192 (PMC12737514; doi:10.3390/vetsci12121192)
Supplement: Supplementary file 1 [file vetsci-12-01192-s001.zip]

Archive with 7 entries (7 files):
- Figure S1.pdf
- Figure S2.pdf
- Figure S3.pdf
- Figure S4.pdf
- Figure S5.pdf
- Supplementary Methods S1 and S2.pdf
- Table S1. The primers used in this study.pdf
